# Supplementary material for: Influencing factors of pressure pain hypersensitivity of the upper trapezius in food service workers with nonspecific neck/shoulder myofascial pain: A cross-sectional study
Source: Medicine (Baltimore). 2022 Aug 5;101(31):e29696. doi: 10.1097/MD.0000000000029696 (PMC9351888; doi:10.1097/MD.0000000000029696)
Supplement: Supplementary file 1 [file medi-101-e29696-s001.xlsx]

## Sheet: Sheet2
	Male
	집단통계량							독립표본 검정												집단통계량							독립표본 검정
		Oddppt	N	평균	표준편차	평균의 표준오차				Levene의 등분산 검정		평균의 동일성에 대한 t-검정									Oddppt	N	평균	표준편차	평균의 표준오차				Levene의 등분산 검정		평균의 동일성에 대한 t-검정
	Age	Healthy	14	27.2857	6.70738	1.79262				F	유의확률	t	자유도	유의확률 (양쪽)	평균차	차이의 표준오차	차이의 95% 신뢰구간			Age	Healthy	24	26.75	8.88697	1.81405				F	유의확률	t	자유도	유의확률 (양쪽)	평균차	차이의 표준오차	차이의 95% 신뢰구간
		PPT	47	33.4681	9.03339	1.31766											하한	상한			PPT	69	25.942	6.44407	0.775775											하한	상한
	Height	Healthy	14	172.571	5.1398	1.37367		Age	등분산이 가정됨	2.06207	0.156286	-2.36786	59	0.0211879	-6.18237	2.61095	-11.4069	-0.95787		Height	Healthy	24	162.571	7.07497	1.44417		Age	등분산이 가정됨	2.02833	0.15781	0.477456	91	0.634182	0.807971	1.69224	-2.55346	4.1694
		PPT	47	174.191	5.47182	0.798147			등분산이 가정되지 않음			-2.77885	28.4919	0.00955214	-6.18237	2.2248	-10.7361	-1.62862			PPT	69	163.923	5.68393	0.684265			등분산이 가정되지 않음			0.409521	31.8219	0.684901	0.807971	1.97296	-3.21171	4.82765
	Weight	Healthy	14	68.5	8.42843	2.25259		Height	등분산이 가정됨	0.0241174	0.877117	-0.985263	59	0.328518	-1.62006	1.64429	-4.91028	1.67016		Weight	Healthy	24	58.375	10.1545	2.07278		Height	등분산이 가정됨	3.34757	0.0705788	-0.9408	91	0.349298	-1.35236	1.43745	-4.20768	1.50297
		PPT	47	74.3404	8.05491	1.17493			등분산이 가정되지 않음			-1.01973	22.5334	0.31868	-1.62006	1.58871	-4.91033	1.67021			PPT	69	55.6087	6.66249	0.802069			등분산이 가정되지 않음			-0.846239	33.908	0.403352	-1.35236	1.59808	-4.60036	1.89565
	BMI	Healthy	14	23.0107	2.8923	0.772999		Weight	등분산이 가정됨	0.00204324	0.964099	-2.35688	59	0.0217674	-5.84043	2.47803	-10.7989	-0.881903		BMI	Healthy	24	21.6558	2.15721	0.440339		Weight	등분산이 가정됨	9.42945	0.00281528	1.51674	91	0.132797	2.7663	1.82384	-0.856535	6.38914
		PPT	47	24.5315	2.69495	0.393099			등분산이 가정되지 않음			-2.29884	20.6047	0.0320888	-5.84043	2.5406	-11.1301	-0.550784			PPT	69	20.6712	2.00797	0.241731			등분산이 가정되지 않음			1.24465	30.1745	0.22284	2.7663	2.22255	-1.77165	7.30426
	Borg	Healthy	14	13.5	2.21012	0.590679		BMI	등분산이 가정됨	0.333861	0.565593	-1.82313	59	0.0733516	-1.52078	0.834158	-3.18992	0.148371		Borg	Healthy	24	13.2917	2.40433	0.490782		BMI	등분산이 가정됨	0.48898	0.486166	2.03013	91	0.0452629	0.984674	0.48503	0.0212212	1.94813
		PPT	47	13.5532	2.32948	0.339789			등분산이 가정되지 않음			-1.75364	20.2113	0.0946457	-1.52078	0.86721	-3.32853	0.286983			PPT	69	13.7391	2.30506	0.277497			등분산이 가정되지 않음			1.96023	37.7906	0.057373	0.984674	0.502327	-0.0324186	2.00177
	VAS	Healthy	14	42.6429	11.6197	3.10548		Borg	등분산이 가정됨	0.346521	0.558336	-0.0758338	59	0.939808	-0.0531915	0.701422	-1.45673	1.35035		VAS	Healthy	24	53.4583	21.4962	4.38789		Borg	등분산이 가정됨	0.491016	0.485262	-0.810193	91	0.419943	-0.447464	0.552293	-1.54453	0.649598
		PPT	47	57.4043	24.6247	3.59188			등분산이 가정되지 않음			-0.0780577	22.3361	0.938477	-0.0531915	0.681438	-1.46518	1.35879			PPT	69	54.1739	18.3943	2.21442			등분산이 가정되지 않음			-0.793656	38.7183	0.432233	-0.447464	0.5638	-1.58812	0.693195
	BDI	Healthy	14	25.6429	3.24884	0.868288		VAS	등분산이 가정됨	28.9452	1.34393e-06	-2.16272	59	0.0346274	-14.7614	6.82539	-28.419	-1.10382		BDI	Healthy	24	31.2083	5.91225	1.20683		VAS	등분산이 가정됨	0.515382	0.474657	-0.15706	91	0.875545	-0.71558	4.55609	-9.76569	8.33453
		PPT	47	25.6596	5.16795	0.753823			등분산이 가정되지 않음			-3.10882	47.1837	0.0031803	-14.7614	4.74823	-24.3126	-5.21018			PPT	69	30.5942	6.09319	0.733534			등분산이 가정되지 않음			-0.145591	35.4302	0.885069	-0.71558	4.915	-10.6892	9.25807
	CNDomSF	Healthy	14	54.6786	8.06847	2.15639		BDI	등분산이 가정됨	0.366916	0.547013	-0.0114118	59	0.990933	-0.0167173	1.46492	-2.94802	2.91458		CNDomSF	Healthy	24	50.375	7.41803	1.5142		BDI	등분산이 가정됨	0.00828125	0.927691	0.428489	91	0.669308	0.61413	1.43325	-2.23284	3.4611
		PPT	47	46.7872	11.4615	1.67184			등분산이 가정되지 않음			-0.0145386	34.4509	0.988484	-0.0167173	1.14986	-2.35238	2.31895			PPT	69	47.9565	11.2023	1.34859			등분산이 가정되지 않음			0.434852	41.2302	0.665938	0.61413	1.41227	-2.23753	3.46579
	CDomROT	Healthy	14	72.1786	7.01265	1.87421		CNDomSF	등분산이 가정됨	2.16237	0.146739	2.39851	59	0.0196424	7.89134	3.2901	1.30785	14.4748		CDomROT	Healthy	24	69.7083	9.52447	1.94417		CNDomSF	등분산이 가정됨	5.77591	0.0182762	0.983469	91	0.327984	2.41848	2.45913	-2.46628	7.30324
		PPT	47	64.8404	13.6251	1.98742			등분산이 가정되지 않음			2.89212	30.2375	0.00702746	7.89134	2.72856	2.3207	13.462			PPT	69	63.8116	12.1271	1.45993			등분산이 가정되지 않음			1.19273	60.9819	0.237596	2.41848	2.02768	-1.63615	6.47311
	UTppt	Healthy	14	3.03286	0.193567	0.0517329		CDomROT	등분산이 가정됨	5.95904	0.0176613	1.93226	59	0.0581329	7.33815	3.7977	-0.261027	14.9373		SA	Healthy	24	176.166	50.0866	10.2239		CDomROT	등분산이 가정됨	2.32998	0.130372	2.15905	91	0.0334772	5.89674	2.73118	0.471589	11.3219
		PPT	47	1.86064	0.326366	0.0476054			등분산이 가정되지 않음			2.68624	43.2269	0.0102124	7.33815	2.73176	1.82987	12.8464			PPT	69	167.913	54.171	6.52142			등분산이 가정되지 않음			2.42534	50.7899	0.0188881	5.89674	2.4313	1.01521	10.7783
	SA	Healthy	14	242.058	57.6487	15.4073		UTppt	등분산이 가정됨	2.34168	0.131298	12.7414	59	1.38055e-18	1.17222	0.0920005	0.988126	1.35631		LTst	Healthy	24	31.5146	11.3886	2.32469		SA	등분산이 가정됨	0.292223	0.59012	0.655005	91	0.514117	8.25293	12.5998	-16.775	33.2809
		PPT	47	181.014	72.5295	10.5795			등분산이 가정되지 않음			16.6737	36.8674	9.33705e-19	1.17222	0.0703034	1.02975	1.31468			PPT	69	29.0286	10.0012	1.20401			등분산이 가정되지 않음			0.680559	43.1095	0.49979	8.25293	12.1267	-16.2011	32.707
	LTst	Healthy	14	57.8086	24.9485	6.66776		SA	등분산이 가정됨	3.15416	0.0808903	2.8837	59	0.00547761	61.0438	21.1686	18.6856	103.402		Biceps	Healthy	24	212.905	58.7545	11.9932		LTst	등분산이 가정됨	0.000841746	0.976918	1.01167	91	0.314377	2.48603	2.45735	-2.39518	7.36725
		PPT	47	31.6094	15.5805	2.27265			등분산이 가정되지 않음			3.26615	26.485	0.00301026	61.0438	18.6898	22.6605	99.4271			PPT	69	189.149	52.5063	6.32101			등분산이 가정되지 않음			0.949598	36.1151	0.348628	2.48603	2.61798	-2.8229	7.79496
	Biceps	Healthy	14	362.986	73.8822	19.7458		LTst	등분산이 가정됨	9.27967	0.00346175	4.76271	59	1.28278e-05	26.1992	5.5009	15.1919	37.2065		ER	Healthy	24	49.2867	21.5518	4.39925		Biceps	등분산이 가정됨	0.0168672	0.896953	1.85112	91	0.067396	23.756	12.8333	-1.7358	49.2478
		PPT	47	245.862	93.3212	13.6123			등분산이 가정되지 않음			3.71914	16.1344	0.00184227	26.1992	7.04443	11.2758	41.1226			PPT	69	49.2633	15.2267	1.83308			등분산이 가정되지 않음			1.75231	36.5975	0.088097	23.756	13.557	-3.72329	51.2353
	ER	Healthy	14	76.3229	26.6815	7.13094		Biceps	등분산이 가정됨	4.93333	0.0301944	4.30278	59	6.43705e-05	117.125	27.2206	62.6561	171.593		RoundedA	Healthy	24	37.6158	6.77864	1.38368		ER	등분산이 가정됨	8.27885	0.00499693	0.00577539	91	0.995405	0.0233333	4.04013	-8.00189	8.04856
		PPT	47	51.503	23.7762	3.46811			등분산이 가정되지 않음			4.88361	26.5948	4.3212e-05	117.125	23.9832	67.88	166.369			PPT	69	36.168	6.20794	0.747348			등분산이 가정되지 않음			0.00489592	31.3602	0.996125	0.0233333	4.76587	-9.69221	9.73887
	RoundedA	Healthy	14	36.5579	4.58906	1.22648		ER	등분산이 가정됨	0.069967	0.792307	3.33457	59	0.00148085	24.8199	7.44321	9.92606	39.7137		FHP	Healthy	24	51.8717	9.11823	1.86125		RoundedA	등분산이 가정됨	0.0177372	0.894344	0.961086	91	0.339056	1.44786	1.50649	-1.54459	4.44031
		PPT	47	38.1123	4.92272	0.718052			등분산이 가정되지 않음			3.13004	19.5678	0.00537294	24.8199	7.92957	8.25563	41.3841			PPT	69	56.0012	11.7519	1.41476			등분산이 가정되지 않음			0.920673	37.3029	0.363137	1.44786	1.57261	-1.73768	4.63341
	FHP	Healthy	14	58.7664	11.9492	3.19355		RoundedA	등분산이 가정됨	0.00459559	0.946181	-1.05242	59	0.2969	-1.55448	1.47706	-4.51008	1.40111		SlopeA	Healthy	24	16.4317	3.94842	0.805968		FHP	등분산이 가정됨	2.65922	0.106407	-1.5635	91	0.121406	-4.12949	2.64118	-9.37588	1.11689
		PPT	47	54.4851	9.22556	1.34569			등분산이 가정되지 않음			-1.09377	22.6859	0.285534	-1.55448	1.42121	-4.49674	1.38778			PPT	69	14.6697	3.80772	0.458396			등분산이 가정되지 않음			-1.76632	51.4467	0.0832751	-4.12949	2.33791	-8.82205	0.563064
	SlopeA	Healthy	14	18.4586	2.08748	0.557902		FHP	등분산이 가정됨	2.75921	0.102002	1.42173	59	0.160371	4.28132	3.01136	-1.74439	10.307		DRratio	Healthy	24	0.870417	0.15287	0.0312046		SlopeA	등분산이 가정됨	0.0170432	0.89642	1.93431	91	0.0561817	1.76196	0.910896	-0.0474265	3.57134
		PPT	47	18.404	2.96088	0.431889			등분산이 가정되지 않음			1.23542	17.8672	0.232674	4.28132	3.46549	-3.00328	11.5659			PPT	69	0.882899	0.138597	0.0166851			등분산이 가정되지 않음			1.90029	38.9096	0.0648239	1.76196	0.927206	-0.113635	3.63755
	DRratio	Healthy	14	0.9	0.153021	0.0408965		SlopeA	등분산이 가정됨	1.76268	0.189404	0.0641443	59	0.949072	0.0545289	0.850097	-1.64651	1.75557		UTppt	Healthy	24	2.36458	0.38178	0.0779306		DRratio	등분산이 가정됨	0.0283816	0.866589	-0.370035	91	0.712216	-0.0124819	0.0337317	-0.0794857	0.0545219
		PPT	47	0.870213	0.147405	0.0215012			등분산이 가정되지 않음			0.077287	30.1863	0.938905	0.0545289	0.705537	-1.386	1.49506			PPT	69	1.59783	0.229359	0.0276116			등분산이 가정되지 않음			-0.352742	37.0085	0.726283	-0.0124819	0.0353853	-0.0841787	0.0592149
								DRratio	등분산이 가정됨	0.144361	0.705348	0.658086	59	0.513043	0.0297872	0.0452635	-0.0607847	0.120359									UTppt	등분산이 가정됨	7.28453	0.00829107	11.725	91	6.88006e-20	0.766757	0.0653949	0.636858	0.896656
									등분산이 가정되지 않음			0.644686	20.7322	0.5262	0.0297872	0.0462042	-0.0663753	0.12595										등분산이 가정되지 않음			9.27407	28.9826	3.56579e-10	0.766757	0.0826776	0.597658	0.935856

## Sheet: Sheet7
		Oddppt	N	평균	표준편차
	UTppt	Healthy	14	3.03286	0.193567
		PPT	47	1.86064	0.326366	9.33705e-19	1.02975	1.31468
	Borg	Healthy	14	13.5	2.21012
		PPT	47	13.5532	2.32948	0.938477	-1.46518	1.35879
	BDI	Healthy	14	25.6429	3.24884
		PPT	47	25.6596	5.16795	0.988484	-2.35238	2.31895
	CNDomSF	Healthy	14	54.6786	8.06847
		PPT	47	46.7872	11.4615	0.00702746	2.3207	13.462
	CDomROT	Healthy	14	72.1786	7.01265	0.0581329	-0.261027	14.9373
		PPT	47	64.8404	13.6251
	SA	Healthy	14	242.058	57.6487
		PPT	47	181.014	72.5295	0.00301026	22.6605	99.4271
	LTst	Healthy	14	57.8086	24.9485	1.28278e-05	15.1919	37.2065
		PPT	47	31.6094	15.5805
	Biceps	Healthy	14	362.986	73.8822	6.43705e-05	62.6561	171.593
		PPT	47	245.862	93.3212
	ER	Healthy	14	76.3229	26.6815
		PPT	47	51.503	23.7762	0.00537294	8.25563	41.3841
	RoundedA	Healthy	14	36.5579	4.58906
		PPT	47	38.1123	4.92272	0.285534	-4.49674	1.38778
	FHP	Healthy	14	58.7664	11.9492
		PPT	47	54.4851	9.22556	0.232674	-3.00328	11.5659
	SlopeA	Healthy	14	18.4586	2.08748
		PPT	47	18.404	2.96088	0.938905	-1.386	1.49506
	DRratio	Healthy	14	0.9	0.153021
		PPT	47	0.870213	0.147405	0.5262	-0.0663753	0.12595
		Oddppt	N	평균	표준편차
	UTppt	Healthy	24	2.36458	0.38178	6.88006e-20	0.636858	0.896656
		PPT	69	1.59783	0.229359
	Borg	Healthy	24	13.2917	2.40433
		PPT	69	13.7391	2.30506	0.432233	-1.58812	0.693195
	BDI	Healthy	24	31.2083	5.91225
		PPT	69	30.5942	6.09319	0.665938	-2.23753	3.46579
	CNDomSF	Healthy	24	50.375	7.41803	0.327984	-2.46628	7.30324
		PPT	69	47.9565	11.2023
	CDomROT	Healthy	24	69.7083	9.52447
		PPT	69	63.8116	12.1271	0.0188881	1.01521	10.7783
	SA	Healthy	24	176.166	50.0866
		PPT	69	167.913	54.171	0.49979	-16.2011	32.707
	LTst	Healthy	24	31.5146	11.3886
		PPT	69	29.0286	10.0012	0.348628	-2.8229	7.79496
	Biceps	Healthy	24	212.905	58.7545
		PPT	69	189.149	52.5063	0.088097	-3.72329	51.2353
	ER	Healthy	24	49.2867	21.5518	0.995405	-8.00189	8.04856
		PPT	69	49.2633	15.2267
	RoundedA	Healthy	24	37.6158	6.77864
		PPT	69	36.168	6.20794	0.363137	-1.73768	4.63341
	FHP	Healthy	24	51.8717	9.11823
		PPT	69	56.0012	11.7519	0.0832751	-8.82205	0.563064
	SlopeA	Healthy	24	16.4317	3.94842
		PPT	69	14.6697	3.80772	0.0648239	-0.113635	3.63755
	DRratio	Healthy	24	0.870417	0.15287
		PPT	69	0.882899	0.138597	0.726283	-0.0841787	0.0592149

## Sheet: Sheet4
									Male
										without PPH		with PPH
			Oddppt	N	평균	표준편차	평균의 표준오차			Mean	SD	Mean	SD	p	95% CI
		Borg	Healthy	14	13.5	2.21012	0.590679		Borg	13.5	2.21012	13.5532	2.32948	0.939808	-1.45673	1.35035
			PPT	47	13.5532	2.32948	0.339789		BDI	25.6429	3.24884	25.6596	5.16795	0.990933	-2.94802	2.91458
		VAS	Healthy	14	42.6429	11.6197	3.10548		CNSF	54.6786	8.06847	46.7872	11.4615	0.0196424	1.30785	14.4748
			PPT	47	57.4043	24.6247	3.59188		CDROT	72.1786	7.01265	64.8404	13.6251	0.0102124	1.82987	12.8464
		BDI	Healthy	14	25.6429	3.24884	0.868288		Utppt	3.03286	0.193567	1.86064	0.326366	1.38055e-18	0.988126	1.35631
			PPT	47	25.6596	5.16795	0.753823		SA	242.058	57.6487	181.014	72.5295	0.00547761	18.6856	103.402
		CNDomSF	Healthy	14	54.6786	8.06847	2.15639		LT	57.8086	24.9485	31.6094	15.5805	0.00184227	11.2758	41.1226
			PPT	47	46.7872	11.4615	1.67184		Biceps	362.986	73.8822	245.862	93.3212	4.3212e-05	67.88	166.369
		CDomROT	Healthy	14	72.1786	7.01265	1.87421		ER	76.3229	26.6815	51.503	23.7762	0.00148085	9.92606	39.7137
			PPT	47	64.8404	13.6251	1.98742		RA	36.5579	4.58906	38.1123	4.92272	0.2969	-4.51008	1.40111
		UTppt	Healthy	14	3.03286	0.193567	0.0517329		FHP	58.7664	11.9492	54.4851	9.22556	0.160371	-1.74439	10.307
			PPT	47	1.86064	0.326366	0.0476054		SlopeA	18.4586	2.08748	18.404	2.96088	0.949072	-1.64651	1.75557
		SA	Healthy	14	242.058	57.6487	15.4073		Dratio	0.9	0.153021	0.870213	0.147405	0.513043	-0.0607847	0.120359
			PPT	47	181.014	72.5295	10.5795		PPT	3.03286	0.193567	1.86064	0.326366	0	1.02975	1.31468
		LTst	Healthy	14	57.8086	24.9485	6.66776
			PPT	47	31.6094	15.5805	2.27265
		Biceps	Healthy	14	362.986	73.8822	19.7458
			PPT	47	245.862	93.3212	13.6123
		ER	Healthy	14	76.3229	26.6815	7.13094
			PPT	47	51.503	23.7762	3.46811
		RoundedA	Healthy	14	36.5579	4.58906	1.22648
			PPT	47	38.1123	4.92272	0.718052
		FHP	Healthy	14	58.7664	11.9492	3.19355
			PPT	47	54.4851	9.22556	1.34569
		SlopeA	Healthy	14	18.4586	2.08748	0.557902
			PPT	47	18.404	2.96088	0.431889
		DRratio	Healthy	14	0.9	0.153021	0.0408965
			PPT	47	0.870213	0.147405	0.0215012
		Female							Female
		집단통계량								without PPH		with PPH
			Oddppt	N	평균	표준편차	평균의 표준오차			Mean	SD	Mean	SD	p	95% CI
		Age	Healthy	24	26.75	8.88697	1.81405		Borg	13.2917	2.40433	13.7391	2.30506	0.419943	-1.54453	0.649598
			PPT	69	25.942	6.44407	0.775775		BDI	31.2083	5.91225	30.5942	6.09319	0.669308	-2.23284	3.4611
		Height	Healthy	24	162.571	7.07497	1.44417		CNSF	50.375	7.41803	47.9565	11.2023	0.237596	-1.63615	6.47311
			PPT	69	163.923	5.68393	0.684265		CDROT	69.7083	9.52447	63.8116	12.1271	0.0334772	0.471589	11.3219
		Weight	Healthy	24	58.375	10.1545	2.07278		Utppt	2.36458	0.38178	1.59783	0.229359	3.56579e-10	0.597658	0.935856
			PPT	69	55.6087	6.66249	0.802069		SA	176.166	50.0866	167.913	54.171	0.514117	-16.775	33.2809
		BMI	Healthy	24	21.6558	2.15721	0.440339		LT	31.5146	11.3886	29.0286	10.0012	0.314377	-2.39518	7.36725
			PPT	69	20.6712	2.00797	0.241731		Biceps	212.905	58.7545	189.149	52.5063	0.067396	-1.7358	49.2478
		Borg	Healthy	24	13.2917	2.40433	0.490782		ER	49.2867	21.5518	49.2633	15.2267	0.996125	-9.69221	9.73887
			PPT	69	13.7391	2.30506	0.277497		RA	37.6158	6.77864	36.168	6.20794	0.339056	-1.54459	4.44031
		VAS	Healthy	24	53.4583	21.4962	4.38789		FHP	51.8717	9.11823	56.0012	11.7519	0.121406	-9.37588	1.11689
			PPT	69	54.1739	18.3943	2.21442		SlopeA	16.4317	3.94842	14.6697	3.80772	0.0561817	-0.0474265	3.57134
		BDI	Healthy	24	31.2083	5.91225	1.20683		Dratio	0.870417	0.15287	0.882899	0.138597	0.712216	-0.0794857	0.0545219
			PPT	69	30.5942	6.09319	0.733534		PPT	2.36458	0.38178	1.59783	0.229359	0	0.636858	0.896656
		CNDomSF	Healthy	24	50.375	7.41803	1.5142
			PPT	69	47.9565	11.2023	1.34859
		CDomROT	Healthy	24	69.7083	9.52447	1.94417
			PPT	69	63.8116	12.1271	1.45993
		SA	Healthy	24	176.166	50.0866	10.2239
			PPT	69	167.913	54.171	6.52142
		LTst	Healthy	24	31.5146	11.3886	2.32469
			PPT	69	29.0286	10.0012	1.20401
		Biceps	Healthy	24	212.905	58.7545	11.9932
			PPT	69	189.149	52.5063	6.32101
		ER	Healthy	24	49.2867	21.5518	4.39925
			PPT	69	49.2633	15.2267	1.83308
		RoundedA	Healthy	24	37.6158	6.77864	1.38368
			PPT	69	36.168	6.20794	0.747348
		FHP	Healthy	24	51.8717	9.11823	1.86125
			PPT	69	56.0012	11.7519	1.41476
		SlopeA	Healthy	24	16.4317	3.94842	0.805968
			PPT	69	14.6697	3.80772	0.458396
		DRratio	Healthy	24	0.870417	0.15287	0.0312046
			PPT	69	0.882899	0.138597	0.0166851
		UTppt	Healthy	24	2.36458	0.38178	0.0779306
			PPT	69	1.59783	0.229359	0.0276116

## Sheet: Sheet3
	모형 계수 전체 테스트												모형 계수 전체 테스트
			카이제곱	자유도	유의확률										카이제곱	자유도	유의확률
	1 단계	단계	15.9733	1	6.42434e-05								1 단계	단계	4.6025	1	0.0319253
		블록	15.9733	1	6.42434e-05									블록	4.6025	1	0.0319253
		모형	15.9733	1	6.42434e-05									모형	4.6025	1	0.0319253
	2 단계	단계	5.96759	1	0.0145712
		블록	21.9409	2	1.7203e-05								모형 요약
		모형	21.9409	2	1.7203e-05								단계	-2 Log 우도	Cox와 Snell의 R-제곱	Nagelkerke R-제곱
	3 단계a	단계	-1.1069	1	0.292758								1	101.608	0.0482846	0.0709198
		블록	20.834	1	5.00869e-06
		모형	20.834	1	5.00869e-06								= Hosmer와 Lemeshow 검정 =
													단계	카이제곱	자유도	유의확률
	모형 요약												1	14.926	8	0.0606001
	단계	-2 Log 우도	Cox와 Snell의 R-제곱	Nagelkerke R-제곱
	1	49.7459	0.230379	0.349319									분류표a
	2	43.7783	0.302105	0.458076										감시됨		예측
	3	44.8852	0.289325	0.438699												Oddppt		분류정확 %
																Healthy	PPT
	= Hosmer와 Lemeshow 검정 =												1 단계	Oddppt	Healthy	0	24	0
	단계	카이제곱	자유도	유의확률											PPT	0	69	100
	1	9.65574	8	0.290025										전체 퍼센트				74.1935
	2	39.56	8	3.86853e-06
	3	61.6259	7	7.14245e-11									방정식에 포함된 변수
															B	S.E,	Wals	자유도	유의확률	Exp(B)	EXP(B)에 대한 95% 신뢰구간
	분류표a																				하한	상한
		감시됨		예측									1 단계a	CDomROT	-0.0446711	0.0214453	4.33901	1	0.0372486	0.956312	0.916949	0.997364
				Oddppt		분류정확 %								상수항	4.03871	1.48122	7.43442	1	0.00639879	56.753
				Healthy	PPT
	1 단계	Oddppt	Healthy	6	8	42.8571
			PPT	3	44	93.617
		전체 퍼센트				81.9672
	2 단계	Oddppt	Healthy	9	5	64.2857
			PPT	2	45	95.7447
		전체 퍼센트				88.5246
	3 단계	Oddppt	Healthy	7	7	50
			PPT	2	45	95.7447
		전체 퍼센트				85.2459
	방정식에 포함된 변수
			B	S.E,	Wals	자유도	유의확률	Exp(B)	EXP(B)에 대한 95% 신뢰구간
									하한	상한
	1 단계a	LTst	-0.0603438	0.0175021	11.8874	1	0.000565164	0.941441	0.909694	0.974296
		상수항	3.78894	0.871386	18.9066	1	1.37277e-05	44.2093
	2 단계b	LTst	-0.0223821	0.0216701	1.06679	1	0.301672	0.977867	0.937204	1.02029
		Biceps	-0.0181511	0.00874939	4.30378	1	0.0380278	0.982013	0.965316	0.998998
		상수항	7.97322	2.597	9.42595	1	0.00213936	2902.2
	3 단계b	Biceps	-0.0234219	0.00755272	9.61691	1	0.00192794	0.97685	0.962496	0.991418
		상수항	8.67381	2.62771	10.8959	1	0.000963751	5847.76

## Sheet: Sheet1
	Male											Female
	방정식에 포함된 변수											방정식에 포함된 변수
			B	S.E,	Wals	자유도	유의확률	Exp(B)	EXP(B)에 대한 95% 신뢰구간					B	S.E,	Wals	자유도	유의확률	Exp(B)	EXP(B)에 대한 95% 신뢰구간
									하한	상한										하한	상한
	1 단계a	CNDomSF	-0.0744096	0.033557	4.9169	1	0.0265953	0.928291	0.869202	0.991398		1 단계a	CNDomSF	-0.022852	0.0232171	0.968796	1	0.324981	0.977407	0.933927	1.02291
	1 단계a	CDomROT	-0.0500697	0.0271045	3.41245	1	0.0647063	0.951163	0.901952	1.00306		1 단계a	CDomROT	-0.0446711	0.0214453	4.33901	1	0.0372486	0.956312	0.916949	0.997364
	1 단계a	SA	-0.0129612	0.005066	6.54575	1	0.0105135	0.987122	0.97737	0.996973		1 단계a	SA	-0.00295656	0.00448512	0.434533	1	0.509773	0.997048	0.988321	1.00585
	1 단계a	LTst	-0.0603438	0.0175021	11.8874	1	0.000565164	0.941441	0.909694	0.974296		1 단계a	LTst	-0.0226516	0.0224563	1.01747	1	0.313119	0.977603	0.935508	1.02159
	1 단계a	Biceps	-0.0234219	0.00755272	9.61691	1	0.00192794	0.97685	0.962496	0.991418		1 단계a	Biceps	-0.00814779	0.00452268	3.24555	1	0.0716175	0.991885	0.983132	1.00072
	1 단계a	ER	-0.0384738	0.013632	7.96544	1	0.00476788	0.962257	0.936888	0.988313		1 단계a	ER	-8.20382e-05	0.0140512	3.40882e-05	1	0.995342	0.999918	0.972756	1.02784

## Sheet: Sheet5
		male		female		Total
	Age	32.0492	8.89836	26.1505	7.11084	28.487	8.35662
	Height	173.82	5.3991	163.574	6.06193	167.632	7.66819
	Weight	73	8.44196	56.3226	7.7504	62.9286	11.447
	BMI	24.1825	2.79221	20.9253	2.08115	22.2155	2.86639
	Work duration	62	70.16	41.7181	59.4914	50.3	64.8
	Pain dominant side	Rt: 30	Lt: 31	Rt: 46	Lt: 47	Rt:76	Lt:78
	VAS	54.0164	23.0936	53.9892	19.1235	54	20.7134
